# Supplementary material for: BL-7010 Demonstrates Specific Binding to Gliadin and Reduces Gluten-Associated Pathology in a Chronic Mouse Model of Gliadin Sensitivity
Source: PLoS One. 2014 Nov 3;9(11):e109972. doi: 10.1371/journal.pone.0109972 (PMC4217726; doi:10.1371/journal.pone.0109972)
Supplement: File S1 — Supplementary information. Includes data for Figures 1, 2, 3, and 4. (XLSX) [file pone.0109972.s001.xlsx]

## Sheet: Figure 1. SPR
Polymer A
Curve	ka (1/Ms	kd (1/s)	KD (M)	Rmax (RU)Conc (M) tc	Flow (ul/min)	kt (RU/Ms)RI (RU)	Chi² (RU²)U-value
	239100	0.002888	1.208e-08	53.95	129500000	0.263	5
Cycle: 3 10 ng/m			2.857e-10	50	477200000
Cycle: 4 20 ng/ml			5.714e-10	50	477200000
Cycle: 5 40 ng/ml			1.143e-09	50	477200000
Cycle: 6 80 ng/ml			2.286e-09	50	477200000
Cycle: 7 160 ng/ml			4.571e-09	50	477200000
Cycle: 8 320 ng/ml			9.143e-09	50	477200000
Cycle: 9 640 ng/ml			1.829e-08	50	477200000
Polymer B
Curve	ka (1/Ms	kd (1/s)	KD (M)	Rmax (RU)Conc (M) tc	Flow (ul/min)	kt (RU/Ms)RI (RU)	Chi² (RU²)U-value
	610500	0.001492	2.444e-09	17.69	6045000000000000	0.385	7
Cycle: 3 10 ng/m			2.857e-10	50	2.227E+160.6604
Cycle: 4 20 ng/ml			5.714e-10	50	2.227E+160.7195
Cycle: 5 40 ng/ml			1.143e-09	50	2.227E+160.8001
Cycle: 6 80 ng/ml			2.286e-09	50	2.227E+160.6852
Cycle: 7 160 ng/ml			4.571e-09	50	2.227E+160.9018
Cycle: 8 320 ng/ml			9.143e-09	50	2.227E+160.9766
Cycle: 9 640 ng/ml			1.829e-08	50	2.227E+162.232

## Sheet: Figure 2. VC Ratios
V/C Ratios	Negative	Positive	Polymer A	Polymer B
1	6.25934	4.10986	5.52211	5.94282
2	5.46819	3.91659	6.47264	4.31765
3	5.69767	3.55199	5.82677	5.17321
4	5.98482	3.99178	6.02194	5.94361
5	6.63897	4.00112	5.13266	4.72711
6	6.66728	3.68795	5.78787	5.19923
7	6.5531	3.7381	6.22721	4.52389
8	6.75184	3.37034	6.20025	6.17483
9	7.01877	4.86367	5.58143	4.79253
10	5.05436	4.3061	6.69026	5.84121
11	7.04653	4.84797	5.34692	7.04863
12	6.54166	5.15985	6.70978	6.12622
13	5.24159	3.8385		4.68939

## Sheet: Figure 3. IELs
IELs/100 enterocytes	Negative	Positive	Polymer A	Polymer B
1	1.5	4.75	1.75	3.25
2	3.25	4.25	1	3.75
3	1.75	5.5	2	1.75
4	1.5	3.75	2	2.25
5	1.25	4.75	1.5	2
6	1.5	4.5	1.75	3.25
7	2.25	5	2	1.75
8	2.5	5	1.5	3
9	4	5.75	2.5	4
10	5.75	5.5	5.25	3.5
11	5	8.75	3.75	6.25
12	2	5.5	4.5	3.5
13	3.5	6

## Sheet: Figure 4. Permeability
CrEDTA	Negative	Positive	Polymer A	Polymer B
1	0.23	0.37	0.19	0.215
2	0.13	0.155	0.16	0.27
3	0.145	0.34	0.21	0.15
4	0.16	0.365	0.145	0.3
5	0.11	0.42	0.215	0.24
6	0.19	0.33	0.215	0.24
7	0.24	0.305	0.16	0.21
8	0.17	0.225	0.23	0.25
9	0.19	0.3	0.14	0.16
10	0.18	0.24	0.22	0.18
11	0.21	0.32	0.21	0.12
12	0.14	0.16	0.15	0.1
13		0.24		0.15

## Sheet: Figure 4. PAT-1
Relative PAT-1 mRNA levels	Negative	Positive	Polymer A	Polymer B
1	1	2.08	0.66	0.66
2	1.22	1.43	1.32	1.37
3	1	2.53	1.44	1.55
4	1.24	1.93	1.02	1.86
5	1.01	2.36	1.18	1.01
6	1.8	1.21	0.91	1.36
7	0.87	1.69	1.7	1.31
8		2.42	1.94	1.01
